# Supplementary material for: Insufficient yet improving involvement of the global south in top sustainability science publications
Source: PLoS One. 2022 Sep 1;17(9):e0273083. doi: 10.1371/journal.pone.0273083 (PMC9436092; doi:10.1371/journal.pone.0273083)
Supplement: S1 Data — (ZIP) [file pone.0273083.s004.zip]

Archive with 3 entries (3 files):
- Fig_data.zip
- Fig4_R1_design_LLMIC_natsust_v2.png
- Fig3_R1_map_nat_nat_corrected_area0_v2.png
